# Supplementary material for: A web-based database server using 43,710 public RNA-seq samples for the analysis of gene expression and alternative splicing in livestock animals
Source: BMC Genomics. 2022 Oct 17;23:706. doi: 10.1186/s12864-022-08881-2 (PMC9575303; doi:10.1186/s12864-022-08881-2)
Supplement: Supplementary file 1 — Additional file 1: Table S1. All SRA accessions used in this study. Table S2. Improvement of gene annotation. Table S3. Enriched GO terms on differentially expressed genes (D-36h vs D-24h). Table S4. Enriched GO terms on differentially alternative splicing genes (D-36h vs D-24h). Table S5. Enriched pathways on differentially expressed genes (D-36h vs D-24h). Table S6. Enriched pathways on differentially alternative splicing genes (D-36h vs D-24h). Table S7. Enriched GO terms on differentially expressed genes (DT-24h vs D-24h). Table S8. Enriched GO terms on differentially alternative splicing genes (DT-24h vs D-24h). Table S9. Enriched pathways on differentially expressed genes (DT-24h vs D-24h). Table S10. Enriched pathways on differentially alternative splicing genes (DT-24h vs D-24h). Table S11. Enriched GO terms on differentially expressed genes (DT-36h vs D-36h). Table S12. Enriched GO terms on differentially alternative splicing genes (DT-36h vs D-36h). Table S13. Enriched pathways on differentially expressed genes (DT-36h vs D-36h). Table S14. Enriched pathways on differentially alternative splicing genes (DT-36h vs D-36h). [file 12864_2022_8881_MOESM1_ESM.xlsx]

## Sheet: Table S1
Table S1. All SRA accessions used in this study.
SRAId	ExperimentId
SRP009200	SRX104395
SRP009200	SRX104396
SRP009200	SRX104397
SRP009200	SRX104398
SRP009200	SRX104399
SRP009200	SRX104400
SRP021901	SRX1992472
SRP021901	SRX1992475
SRP021901	SRX2433647
SRP021901	SRX272784
SRP021901	SRX335453
SRP051841	SRX834713
SRP051841	SRX834714
SRP051841	SRX834715
SRP051841	SRX834716
SRP051841	SRX834717
SRP066581	SRX1447163
SRP066581	SRX1447165
SRP066581	SRX1447166
SRP066581	SRX1447167
SRP066581	SRX1447168
SRP066581	SRX1447169
SRP066581	SRX1447170
SRP066581	SRX1447172
SRP067528	SRX1490491
SRP067528	SRX1493602
SRP067528	SRX1502595
SRP067943	SRX1509326
SRP074227	SRX1738118
SRP074266	SRX1738856
SRP074815	SRX1756116
SRP097223	SRX2506243
SRP097223	SRX2506244
SRP097223	SRX2506245
SRP097223	SRX2506246
SRP097223	SRX2506247
SRP097223	SRX2506248
SRP097223	SRX2506249
SRP097223	SRX2506250
SRP097223	SRX2506251
SRP097223	SRX2506309
SRP097223	SRX2506310
SRP097223	SRX2506311
SRP097223	SRX2506312
SRP097223	SRX2506313
SRP097223	SRX2506314
SRP097223	SRX2506327
SRP097223	SRX2506328
SRP097223	SRX2506329
SRP107827	SRX2843756
SRP107827	SRX2843757
SRP107827	SRX2843779
SRP107827	SRX2843786
SRP107827	SRX2843787
SRP115021	SRX3070541
SRP115021	SRX3070542
SRP115021	SRX3070543
SRP115021	SRX3070544
SRP115021	SRX3070545
SRP115021	SRX3070547
SRP115021	SRX3070548
SRP115021	SRX3070549
SRP115021	SRX3070550
SRP115021	SRX3070551
SRP115021	SRX3070552
SRP115021	SRX3070553
SRP115021	SRX3070554
SRP115021	SRX3070555
SRP115021	SRX3070556
SRP115021	SRX3070557
SRP115021	SRX3070558
SRP127024	SRX3482122
SRP127024	SRX3482123
SRP127024	SRX3482124
SRP127024	SRX3482125
SRP127024	SRX3482126
SRP179791	SRX5256131
SRP179791	SRX5256132
SRP179791	SRX5256133
SRP179791	SRX5256134
SRP179791	SRX5256135
SRP179791	SRX5256136
SRP179791	SRX5256137
SRP179791	SRX5256138
SRP179791	SRX5256139
SRP179791	SRX5256140
SRP179791	SRX5256141
SRP179791	SRX5256142
SRP179791	SRX5256143
SRP179791	SRX5256144
SRP179791	SRX5256145
SRP179791	SRX5256146
SRP179791	SRX5256147
SRP179791	SRX5256148
SRP179791	SRX5256149
SRP179791	SRX5256150
SRP179791	SRX5256151
SRP179791	SRX5256152
SRP179791	SRX5256153
SRP179791	SRX5256154
SRP179791	SRX5256155
SRP179791	SRX5256156
SRP179791	SRX5256157
SRP179791	SRX5256158
SRP179791	SRX5256159
SRP179791	SRX5256160
SRP179791	SRX5256161
SRP179791	SRX5256162
SRP179791	SRX5256163
SRP179791	SRX5256164
SRP179791	SRX5256165
SRP179791	SRX5256166
SRP179791	SRX5256167
SRP179791	SRX5256168
SRP179791	SRX5256169
SRP179791	SRX5256170
SRP179791	SRX5256171
SRP179791	SRX5256172
SRP179791	SRX5256173
SRP179791	SRX5256174
SRP179791	SRX5256175
SRP179791	SRX5256176
SRP179791	SRX5256177
SRP179791	SRX5256178
SRP179791	SRX5256179
SRP179791	SRX5256180
SRP179791	SRX5256181
SRP179791	SRX5256182
SRP179791	SRX5256183
SRP179791	SRX5256184
SRP179791	SRX5256185
SRP179791	SRX5256186
SRP179791	SRX5256187
SRP179791	SRX5256188
SRP179791	SRX5256189
SRP179791	SRX5256190
SRP179791	SRX5256191
SRP200974	SRX6029556
SRP200974	SRX6029557
SRP200974	SRX6029558
SRP200974	SRX6029559
SRP200974	SRX6029560
SRP200974	SRX6029561
SRP201935	SRX6096578
SRP201935	SRX6096579
SRP201935	SRX6096580
SRP201935	SRX6096581
SRP201935	SRX6096582
SRP201935	SRX6096583
SRP202566	SRX6183573
SRP202566	SRX6183574
SRP202566	SRX6183575
SRP202566	SRX6183576
SRP202566	SRX6183577
SRP202566	SRX6183578
SRP202566	SRX6183579
SRP202566	SRX6183580
SRP202566	SRX6183581
SRP211217	SRX6194311
SRP211217	SRX6194312
SRP211217	SRX6194313
SRP211217	SRX6194314
SRP211217	SRX6194315
SRP211217	SRX6194316
SRP211217	SRX6194317
SRP211217	SRX6194318
SRP211217	SRX6194319
SRP220110	SRX6793130
SRP220110	SRX6793131
SRP220110	SRX6793132
SRP220110	SRX6793133
SRP220110	SRX6793134
SRP220110	SRX6793135
SRP220110	SRX6793136
SRP220110	SRX6793137
SRP220110	SRX6793138
SRP220110	SRX6793139
SRP220110	SRX6793140
SRP220110	SRX6793141
SRP220110	SRX6793142
SRP220110	SRX6793143
SRP220110	SRX6793144
SRP221300	SRX6829188
SRP221300	SRX6829189
SRP221300	SRX8702969
SRP221300	SRX8702970
SRP243851	SRX7615566
SRP243851	SRX7615567
SRP243851	SRX7615568
SRP243851	SRX7615569
SRP257419	SRX8138465
SRP257419	SRX8138466
SRP257419	SRX8138467
SRP257419	SRX8138468
SRP257419	SRX8138469
SRP257419	SRX8138470
SRP257419	SRX8138471
SRP257419	SRX8138472
SRP257419	SRX8138473
SRP257419	SRX8138474
SRP257419	SRX8138475
SRP257419	SRX8138476
SRP257462	SRX8159861
SRP261028	SRX8301297
SRP261028	SRX8301298
SRP261028	SRX8301299
SRP261028	SRX8301300
SRP261028	SRX8301301
SRP261028	SRX8301302
SRP270864	SRX8685367
SRP270864	SRX8685368
SRP270864	SRX8685369
SRP274315	SRX8851859
SRP274315	SRX8851860
SRP274315	SRX8851861
SRP274315	SRX8851862
SRP274315	SRX8851863
SRP274315	SRX8851864
SRP274315	SRX8851865
SRP274315	SRX8851866
SRP274315	SRX8851867
SRP274315	SRX8851868
SRP274315	SRX8851869
SRP274315	SRX8851870
SRP292602	SRX9510025
SRP292602	SRX9510026
SRP292602	SRX9510027
SRP292602	SRX9510028
SRP292602	SRX9510029
SRP292602	SRX9510030
SRP297609	SRX9671893
SRP297609	SRX9671894
SRP297609	SRX9671895
SRP297609	SRX9671896
SRP297609	SRX9671897
SRP297609	SRX9671898
SRP297609	SRX9671899
SRP297609	SRX9671900
SRP297609	SRX9671901
SRP297609	SRX9671902
SRP298856	SRX9715215
SRP298856	SRX9715216
SRP298856	SRX9715217
SRP298856	SRX9715218
SRP298856	SRX9715219
SRP298856	SRX9715220
studyId	experimentId
SRP020086	SRX255710
SRP097820	SRX2518308
SRP248270	SRX7708703
SRP056083	SRX952157
SRP091845	SRX2254016
SRP052742	SRX856912
SRP091845	SRX2254014
SRP220254	SRX6792048
SRP094933	SRX2414829
SRP018391	SRX224069
SRP134223	SRX3777312
SRP048857	SRX731396
SRP134223	SRX3777310
SRP042174	SRX550142
SRP042174	SRX550149
SRP048857	SRX731397
SRP052742	SRX856919
SRP094933	SRX2414823
SRP063533	SRX1214082
SRP063533	SRX1214080
SRP008226	SRX097282
SRP248270	SRX7708701
SRP053187	SRX865194
ERP006917	ERX554395
SRP097820	SRX2518307
SRP063533	SRX1214078
SRP052742	SRX856924
SRP008226	SRX097281
SRP008226	SRX097283
SRP026134	SRX309222
SRP220254	SRX6792047
SRP052742	SRX856916
SRP056083	SRX952159
SRP091845	SRX2254024
SRP095675	SRX2445389
SRP052742	SRX856913
SRP053228	SRX866375
SRP078013	SRX1901200
ERP006917	ERX554415
SRP020086	SRX255756
SRP091845	SRX2254026
SRP048857	SRX731399
SRP097820	SRX2518305
SRP018391	SRX224068
SRP020086	SRX255758
SRP091845	SRX2254021
SRP048857	SRX731400
SRP020086	SRX255762
SRP134223	SRX3777305
SRP095675	SRX2445386
SRP052742	SRX856914
ERP006917	ERX554425
ERP006917	ERX554405
SRP091845	SRX2254023
SRP048857	SRX731402
SRP008226	SRX097284
SRP052742	SRX856918
SRP134223	SRX3777307
SRP052742	SRX856921
SRP091845	SRX2254009
SRP097820	SRX2518302
SRP052742	SRX856923
SRP056083	SRX952158
SRP220254	SRX6792051
SRP053187	SRX865197
SRP248270	SRX7708704
SRP053228	SRX866365
SRP091845	SRX2254013
SRP048857	SRX731401
SRP052742	SRX856922
SRP095675	SRX2445393
SRP134223	SRX3777308
SRP048857	SRX731398
SRP020086	SRX255761
SRP091845	SRX2254011
SRP094933	SRX2414826
SRP095675	SRX2445391
SRP052742	SRX856920
SRP097820	SRX2518312
SRP020086	SRX255763
SRP091845	SRX2254019
SRP097820	SRX2518310
SRP053187	SRX865196
SRP053228	SRX866373
SRP091845	SRX2254012
SRP095675	SRX2445390
ERP006917	ERX554396
ERP006917	ERX554413
SRP053228	SRX866357
SRP063533	SRX1214079
SRP091845	SRX2254010
ERP006917	ERX554417
SRP095675	SRX2445392
SRP042174	SRX550145
SRP042174	SRX550150
ERP006917	ERX554411
SRP248270	SRX7708705
ERP006917	ERX554408
SRP053228	SRX866371
SRP052742	SRX856915
ERP006917	ERX554424
SRP095675	SRX2445388
SRP097820	SRX2518313
SRP052742	SRX849871
ERP006917	ERX554404
SRP220254	SRX6792050
SRP094933	SRX2414825
ERP006917	ERX554393
SRP003365	SRX026108
SRP053228	SRX866376
ERP006917	ERX554416
SRP052742	SRX849873
ERP006917	ERX554397
SRP097820	SRX2518309
SRP042174	SRX550113
SRP053228	SRX866364
SRP052742	SRX849868
SRP053228	SRX866370
ERP006917	ERX554392
SRP094933	SRX2414828
SRP048857	SRX731395
SRP220254	SRX6792049
ERP006917	ERX554410
SRP090984	SRX2228729
SRP053228	SRX866359
SRP134223	SRX3777306
ERP006917	ERX554419
SRP053228	SRX866372
SRP052742	SRX849850
SRP042174	SRX550124
SRP097820	SRX2518303
ERP006917	ERX554412
ERP006917	ERX554399
SRP095675	SRX2445387
SRP003365	SRX026110
SRP091845	SRX2254022
SRP053228	SRX866368
SRP091845	SRX2254020
ERP006917	ERX554420
ERP006917	ERX554400
SRP020086	SRX255765
ERP006917	ERX554409
SRP053228	SRX866366
SRP052742	SRX856936
SRP052742	SRX856937
SRP097820	SRX2518304
SRP134223	SRX3777309
SRP053228	SRX866361
SRP003365	SRX026109
SRP220254	SRX6792046
ERP006917	ERX554402
SRP091845	SRX2254018
ERP006917	ERX554422
SRP053228	SRX866367
SRP097820	SRX2518306
SRP053228	SRX866363
SRP091845	SRX2254025
SRP053187	SRX865195
ERP006917	ERX554418
ERP006917	ERX554394
ERP006917	ERX554401
ERP006917	ERX554421
SRP053228	SRX866358
SRP091845	SRX2254015
SRP063533	SRX1214081
ERP006917	ERX554423
ERP006917	ERX554403
SRP052742	SRX849869
SRP248270	SRX7708700
ERP006917	ERX554427
SRP248270	SRX7708702
ERP006917	ERX554407
SRP053228	SRX866362
ERP005909	ERX480414
ERP006917	ERX554406
ERP006917	ERX554426
SRP097820	SRX2518314
SRP053228	SRX866369
SRP094933	SRX2414822
SRP063533	SRX1214083
SRP053228	SRX866360
SRP053228	SRX866374
SRP134223	SRX3777311
ERP006917	ERX554414
ERP006917	ERX554398
SRP091845	SRX2254017
SRP003365	SRX026107
SRP158253	SRX4562803
SRP282550	SRX9131607
SRP269397	SRX8641684
SRP247948	SRX7701603
SRP247626	SRX7692219
SRP278035	SRX8968771
SRP159776	SRX4646731
SRP285175	SRX9181116
SRP285189	SRX9181749
SRP223134	SRX6898302
SRP188068	SRX5502697
SRP223134	SRX6898294
SRP269397	SRX8641704
SRP223134	SRX6898300
SRP150896	SRX4243018
SRP282550	SRX9131605
SRP159776	SRX4646739
SRP285181	SRX9181380
SRP165939	SRX4896018
SRP159776	SRX4646746
SRP285181	SRX9181382
SRP190053	SRX5621433
SRP165939	SRX4901775
SRP159776	SRX4646721
SRP282550	SRX9131590
SRP165939	SRX4901782
SRP119071	SRX3228356
SRP165939	SRX4901780
SRP282550	SRX9131592
SRP159776	SRX4646729
SRP285189	SRX9181752
SRP131933	SRX3637892
SRP131933	SRX3637890
SRP285189	SRX9181750
SRP269397	SRX8641693
SRP165719	SRX4883416
SRP192687	SRX5691654
SRP188068	SRX5502700
SRP269397	SRX8641714
SRP145215	SRX4062584
SRP251940	SRX7868603
SRP172981	SRX5110776
SRP144764	SRX4048436
SRP165939	SRX4901777
SRP285179	SRX9181359
SRP134061	SRX3769678
SRP159776	SRX4646755
SRP165939	SRX4896008
SRP160428	SRX4663018
SRP275436	SRX8864022
SRP285179	SRX9181356
SRP188014	SRX5500492
SRP282550	SRX9131595
SRP165939	SRX4901772
SRP188014	SRX5500490
SRP144764	SRX4048411
SRP165939	SRX4901785
SRP182673	SRX5299925
SRP144764	SRX4048431
SRP172981	SRX5110771
SRP269397	SRX8641694
SRP285189	SRX9181755
SRP119071	SRX3228351
SRP182673	SRX5299927
SRP165719	SRX4883419
SRP285181	SRX9181390
SRP159776	SRX4646726
SRP285189	SRX9181757
SRP269397	SRX8641713
SRP145215	SRX4062583
SRP119071	SRX3228359
SRP251940	SRX7868604
SRP282550	SRX9131610
SRP282550	SRX9131597
SRP165719	SRX4883411
SRP159776	SRX4646752
SRP159776	SRX4646750
SRP285175	SRX9181121
SRP165719	SRX4883421
SRP159776	SRX4646749
SRP158253	SRX4562804
SRP285181	SRX9181387
SRP269397	SRX8641683
SRP160428	SRX4663008
SRP285175	SRX9181111
SRP159776	SRX4646736
SRP247948	SRX7701604
SRP265555	SRX8467378
SRP159776	SRX4646741
SRP144764	SRX4048409
SRP158253	SRX4562798
SRP285175	SRX9181119
SRP285189	SRX9181746
SRP161439	SRX4668692
SRP120128	SRX3291453
SRP247626	SRX7692216
SRP223134	SRX6898293
SRP269397	SRX8641703
SRP285181	SRX9181385
SRP282550	SRX9131600
SRP190053	SRX5621434
SRP282550	SRX9131602
SRP190053	SRX5621437
SRP159776	SRX4646728
SRP269397	SRX8641682
SRP247948	SRX7701605
SRP158253	SRX4562805
SRP190053	SRX5621435
SRP247948	SRX7701607
SRP158253	SRX4562807
SRP285181	SRX9181384
SRP282550	SRX9131603
SRP269397	SRX8641700
SRP223134	SRX6898290
SRP120128	SRX3291452
SRP165939	SRX4896009
SRP223134	SRX6898292
SRP160428	SRX4663016
SRP134061	SRX3769679
SRP269397	SRX8641702
SRP285179	SRX9181358
SRP269397	SRX8641695
SRP285189	SRX9181754
SRP131933	SRX3637894
SRP265555	SRX8467381
SRP238901	SRX7449189
SRP275436	SRX8864023
SRP247626	SRX7692218
SRP165939	SRX4901784
SRP223134	SRX6898287
SRP165939	SRX4901773
SRP251940	SRX7868607
SRP282550	SRX9131594
SRP158253	SRX4562796
SRP159776	SRX4646753
SRP285189	SRX9181748
SRP251940	SRX7868605
SRP165939	SRX4896011
SRP265555	SRX8467376
SRP145215	SRX4062580
SRP269397	SRX8641697
SRP159776	SRX4646738
SRP269397	SRX8641710
SRP160428	SRX4663006
SRP145215	SRX4062582
SRP165939	SRX4896019
SRP160428	SRX4663009
SRP145215	SRX4062587
SRP161439	SRX4680341
SRP269397	SRX8641690
SRP285189	SRX9181753
SRP165939	SRX4896016
SRP159776	SRX4646748
SRP269397	SRX8641717
SRP187519	SRX5464679
SRP131933	SRX3637893
SRP269397	SRX8641692
SRP158253	SRX4562791
SRP150896	SRX4243016
SRP247948	SRX7701610
SRP165939	SRX4901783
SRP265555	SRX8467379
SRP165939	SRX4901774
SRP282550	SRX9131593
SRP285175	SRX9181118
SRP158253	SRX4562799
SRP144764	SRX4048408
SRP251940	SRX7868602
SRP265555	SRX8467386
SRP159776	SRX4646754
SRP269397	SRX8641715
SRP145215	SRX4062585
SRP120128	SRX3291446
SRP238901	SRX7449191
SRP285179	SRX9181366
SRP269397	SRX8641707
SRP165939	SRX4896006
SRP134061	SRX3769676
SRP160428	SRX4663019
SRP247948	SRX7701600
SRP160428	SRX4663011
SRP158253	SRX4562802
SRP158253	SRX4562800
SRP247948	SRX7701602
SRP269397	SRX8641685
SRP165719	SRX4883418
SRP119071	SRX3228361
SRP190053	SRX5621430
SRP269397	SRX8641687
SRP282550	SRX9131604
SRP251940	SRX7868610
SRP285181	SRX9181383
SRP190053	SRX5621432
SRP223134	SRX6898295
SRP223134	SRX6898303
SRP119071	SRX3228358
SRP269397	SRX8641705
SRP251940	SRX7868611
SRP134061	SRX3769675
SRP285179	SRX9181365
SRP119071	SRX3228362
SRP165939	SRX4896005
SRP119071	SRX3228360
SRP190053	SRX5621431
SRP161439	SRX4679986
SRP133266	SRX3733423
SRP161439	SRX4679596
SRP159776	SRX4646733
SRP269397	SRX8641686
SRP238901	SRX7449192
SRP159776	SRX4646744
SRP247948	SRX7701609
SRP238901	SRX7449190
SRP285179	SRX9181367
SRP165939	SRX4896007
SRP269397	SRX8641706
SRP158253	SRX4562801
SRP160428	SRX4663012
SRP223134	SRX6898296
SRP134061	SRX3769677
SRP165939	SRX4901778
SRP247948	SRX7701601
SRP160428	SRX4663010
SRP285175	SRX9181114
SRP278035	SRX8968769
SRP165939	SRX4896015
SRP165719	SRX4883414
SRP133266	SRX3733444
SRP145215	SRX4062579
SRP282550	SRX9131608
SRP120128	SRX3291447
SRP188021	SRX5500599
SRP161439	SRX4680033
SRP223134	SRX6898289
SRP119071	SRX3228354
SRP251940	SRX7868609
SRP150896	SRX4243015
SRP144764	SRX4048443
SRP282550	SRX9131588
SRP150896	SRX4243017
SRP265555	SRX8467385
SRP158253	SRX4562792
SRP161439	SRX4668628
SRP188068	SRX5502698
SRP144764	SRX4048434
SRP269397	SRX8641691
SRP145215	SRX4062586
SRP160428	SRX4663002
SRP159776	SRX4646723
SRP165939	SRX4896017
SRP269397	SRX8641716
SRP144764	SRX4048414
SRP247948	SRX7701611
SRP190053	SRX5621429
SRP269397	SRX8641699
SRP145362	SRX4066061
SRP165719	SRX4883413
SRP269397	SRX8641696
SRP165939	SRX4896010
SRP285181	SRX9181388
SRP165939	SRX4896012
SRP160428	SRX4663007
SRP269397	SRX8641719
SRP119071	SRX3228353
SRP158253	SRX4562797
SRP145215	SRX4062581
SRP269397	SRX8641711
SRP265555	SRX8467377
SRP158253	SRX4562795
SRP265555	SRX8467380
SRP223134	SRX6898286
SRP265555	SRX8467382
SRP172981	SRX5110773
SRP251940	SRX7868606
SRP144764	SRX4048433
SRP172981	SRX5110769
SRP187519	SRX5464680
SRP159776	SRX4646724
SRP144764	SRX4048413
SRP285179	SRX9181360
SRP269397	SRX8641709
SRP160428	SRX4663017
SRP285179	SRX9181362
SRP223134	SRX6898299
SRP120128	SRX3291451
SRP247948	SRX7701606
SRP159776	SRX4646734
SRP269397	SRX8641701
SRP158253	SRX4562806
SRP223134	SRX6898291
SRP269397	SRX8641689
SRP190053	SRX5621436
SRP159776	SRX4646743
SRP247626	SRX7692214
SRP160428	SRX4663015
SRP192687	SRX5808181
SRP285175	SRX9181113
SRP282550	SRX9131598
SRP285181	SRX9181379
SRP161439	SRX4680059
SRP159776	SRX4646735
SRP282550	SRX9131609
SRP251940	SRX7868608
SRP223134	SRX6898288
SRP247626	SRX7692217
SRP282550	SRX9131601
SRP285179	SRX9181363
SRP160428	SRX4663014
SRP282550	SRX9131589
SRP165719	SRX4883422
SRP165719	SRX4883420
SRP285189	SRX9181747
SRP188068	SRX5502699
SRP285175	SRX9181112
SRP285181	SRX9181386
SRP159776	SRX4646742
SRP238901	SRX7449194
SRP159776	SRX4646737
SRP269397	SRX8641698
SRP159776	SRX4646740
SRP131933	SRX3637889
SRP282550	SRX9131596
SRP119071	SRX3228352
SRP165939	SRX4901786
SRP150896	SRX4243013
SRP159776	SRX4646751
SRP182673	SRX5299926
SRP165719	SRX4883412
SRP285175	SRX9181120
SRP159776	SRX4646727
SRP165939	SRX4896013
SRP285175	SRX9181122
SRP285189	SRX9181756
SRP282550	SRX9131611
SRP188014	SRX5500491
SRP160428	SRX4663004
SRP144764	SRX4048410
SRP158253	SRX4562808
SRP275436	SRX8864021
SRP144764	SRX4048412
SRP247948	SRX7701608
SRP159776	SRX4646725
SRP144764	SRX4048430
SRP172981	SRX5110770
SRP285179	SRX9181357
SRP161439	SRX4672348
SRP158253	SRX4562794
SRP265555	SRX8467383
SRP172981	SRX5110772
SRP144764	SRX4048432
SRP165939	SRX4901779
SRP144764	SRX4048437
SRP165939	SRX4901776
SRP223134	SRX6898298
SRP188068	SRX5502701
SRP144764	SRX4048442
SRP150896	SRX4243014
SRP269397	SRX8641708
SRP119071	SRX3228355
SRP161439	SRX4668729
SRP144764	SRX4048417
SRP165719	SRX4883415
SRP165939	SRX4896014
SRP133266	SRX3733445
SRP165939	SRX4901781
SRP160428	SRX4663003
SRP159776	SRX4646722
SRP269397	SRX8641688
SRP159776	SRX4646720
SRP282550	SRX9131591
SRP165719	SRX4883417
SRP131933	SRX3637891
SRP187393	SRX5459361
SRP285189	SRX9181751
SRP144764	SRX4048435
SRP172981	SRX5110775
SRP282550	SRX9131599
SRP158253	SRX4562793
SRP119071	SRX3228357
SRP265555	SRX8467384
SRP133266	SRX3733422
SRP223134	SRX6898301
SRP159776	SRX4646732
SRP159776	SRX4646730
SRP159776	SRX4646747
SRP269397	SRX8641718
SRP285181	SRX9181389
SRP285175	SRX9181117
SRP144764	SRX4048407
SRP188068	SRX5502696
SRP134061	SRX3769674
SRP285181	SRX9181381
SRP285179	SRX9181364
SRP160428	SRX4663013
SRP285175	SRX9181115
SRP144764	SRX4048405
SRP188014	SRX5500489
SRP282550	SRX9131606
SRP238901	SRX7449193
SRP159776	SRX4646745
studyId	experimentId
SRP043697	SRX642065
SRP053228	SRX866351
SRP053228	SRX866332
SRP061453	SRX1116380
SRP035437	SRX433886
SRP053228	SRX866322
SRP241132	SRX7537465
SRP053228	SRX866328
SRP053228	SRX866356
SRP053228	SRX866338
SRP053228	SRX866323
SRP241132	SRX7537461
SRP053228	SRX866333
SRP043697	SRX642082
SRP053228	SRX866324
SRP073825	SRX2338481
SRP053228	SRX866355
SRP053228	SRX866339
SRP053228	SRX866334
SRP053228	SRX866326
SRP053228	SRX866336
SRP241132	SRX7537464
SRP241132	SRX7537463
SRP241132	SRX7537473
SRP053228	SRX866331
SRP053228	SRX866327
SRP043697	SRX647227
SRP053228	SRX866354
SRP053228	SRX866335
SRP241132	SRX7537460
SRP241132	SRX7537458
SRP053228	SRX866325
SRP053228	SRX866330
SRP241132	SRX7537462
SRP241132	SRX7537459
SRP238714	SRX7438936
SRP212885	SRX6402764
SRP170239	SRX5057072
SRP212885	SRX6402773
SRP212885	SRX6402741
SRP193706	SRX5729226
SRP167644	SRX4942961
SRP212885	SRX6402752
SRP212885	SRX7106612
SRP184196	SRX5341396
SRP212110	SRX6367747
SRP115167	SRX3083432
SRP115167	SRX3083429
SRP159511	SRX4637676
SRP159511	SRX4637680
SRP238714	SRX7438951
SRP170239	SRX5057055
SRP212885	SRX6402775
SRP165822	SRX4891147
SRP201765	SRX6087890
SRP159511	SRX4637669
SRP128493	SRX3542232
SRP212885	SRX6402734
SRP128493	SRX3542229
SRP247103	SRX7670245
SRP159511	SRX4637670
SRP167644	SRX4942968
SRP159511	SRX4637686
SRP212885	SRX6402748
SRP184196	SRX5341397
SRP115167	SRX3083433
SRP159511	SRX4637677
SRP238714	SRX7438937
SRP212885	SRX6402753
SRP170239	SRX5057064
SRP212885	SRX6402772
SRP115167	SRX3083428
SRP193706	SRX5729227
SRP212110	SRX6367754
SRP165822	SRX4891140
SRP167644	SRX4942970
SRP201765	SRX6087884
SRP128493	SRX3542233
SRP167644	SRX4942969
SRP212885	SRX6402749
SRP212885	SRX6402755
SRP165822	SRX4891146
SRP128493	SRX3542228
SRP212885	SRX6402768
SRP212885	SRX6402750
SRP165822	SRX4891143
SRP170239	SRX5057070
SRP115167	SRX3083430
SRP159511	SRX4637682
SRP238714	SRX7438954
SRP170239	SRX5057069
SRP170239	SRX5057057
SRP212885	SRX6402756
SRP193706	SRX5729222
SRP201765	SRX6087892
SRP201765	SRX6087889
SRP165822	SRX4891145
SRP212885	SRX6402761
SRP167644	SRX4942973
SRP159511	SRX4637672
SRP212885	SRX6402738
SRP247103	SRX7670247
SRP128493	SRX3542230
SRP184196	SRX5341392
SRP212885	SRX6402744
SRP167644	SRX4942964
SRP184196	SRX5341395
SRP159511	SRX4637683
SRP212885	SRX6402769
SRP159511	SRX4637675
SRP170239	SRX5057068
SRP238714	SRX7438935
SRP165822	SRX4891142
SRP238714	SRX7438947
SRP193706	SRX5729225
SRP212885	SRX6402770
SRP170239	SRX5057061
SRP184196	SRX5341393
SRP247103	SRX7670246
SRP159511	SRX4637685
SRP159511	SRX4637673
SRP167644	SRX4942972
SRP201765	SRX6087888
SRP212110	SRX6367751
SRP170239	SRX5057056
SRP212885	SRX6402757
SRP212885	SRX6402776
SRP128493	SRX3542224
SRP212885	SRX6402739
SRP212885	SRX6402736
SRP201765	SRX6087887
SRP238714	SRX7438952
SRP159511	SRX4637684
SRP170239	SRX5057059
SRP212885	SRX6402760
SRP212885	SRX6402758
SRP128493	SRX3542225
SRP247103	SRX7670249
SRP128493	SRX3542231
SRP167644	SRX4942962
SRP212885	SRX6402742
SRP184196	SRX5341394
SRP212885	SRX6402751
SRP170239	SRX5057071
SRP159511	SRX4637674
SRP115167	SRX3083431
SRP212885	SRX6402766
SRP170239	SRX5057067
SRP128493	SRX3542223
SRP193706	SRX5729224
SRP238714	SRX7438948
SRP170239	SRX5057060
SRP170239	SRX5057058
SRP165822	SRX4891144
SRP212110	SRX6367750
SRP247103	SRX7670248
SRP238714	SRX7438953
SRP212885	SRX6402737
SRP201765	SRX6087886
SRP212885	SRX6402759
SRP167644	SRX4942965
SRP212885	SRX6402745
SRP184196	SRX5341400
SRP212885	SRX6402767
SRP170239	SRX5057066
SRP167644	SRX4942974
SRP238714	SRX7438949
SRP212885	SRX6402771
SRP167644	SRX4942963
SRP212885	SRX6402743
SRP238714	SRX7438950
SRP115167	SRX3083434
SRP201765	SRX6087885
SRP201765	SRX6087891
SRP212885	SRX6402746
SRP193706	SRX5729221
SRP167644	SRX4942966
SRP212885	SRX6402754
SRP170239	SRX5057063
SRP128493	SRX3542227
SRP159511	SRX4637671
SRP212110	SRX6367753
SRP212885	SRX6402762
SRP184196	SRX5341398
SRP159511	SRX4637678
SRP167644	SRX4942960
SRP212885	SRX6402740
SRP128493	SRX3542234
SRP115167	SRX3083427
SRP170239	SRX5057065
SRP238714	SRX7438938
SRP212110	SRX6367749
SRP212110	SRX6367755
SRP159511	SRX4637681
SRP212110	SRX6367752
SRP212885	SRX6402763
SRP167644	SRX4942971
SRP212885	SRX6402774
SRP128493	SRX3542226
SRP170239	SRX5057062
SRP165822	SRX4891148
SRP212885	SRX6402735
SRP212885	SRX6402747
SRP167644	SRX4942967
SRP115167	SRX3083426
SRP159511	SRX4637679
SRP212885	SRX6402765
SRP167644	SRX4942959
SRP184196	SRX5341399
SRP247103	SRX7670250
SRP212110	SRX6367748
SRP212885	SRX6402733
SRP165822	SRX4891141
studyId	experimentId
DRP000595	DRX001555
DRP000595	DRX001556
DRP000595	DRX001557
DRP000595	DRX001558
DRP000595	DRX001559
DRP000595	DRX001560
DRP000595	DRX001561
DRP000595	DRX001562
DRP000595	DRX001563
DRP000595	DRX001564
DRP000595	DRX001565
DRP000595	DRX001566
DRP000595	DRX001567
DRP000595	DRX001568
DRP000595	DRX001569
DRP000595	DRX001570
DRP003810	DRX029571
DRP003810	DRX029572
DRP003810	DRX029573
DRP003810	DRX029574
DRP003810	DRX029575
DRP003810	DRX029576
DRP003810	DRX029577
DRP003810	DRX029578
DRP003810	DRX029579
DRP003810	DRX029580
DRP003810	DRX029581
DRP003810	DRX029582
DRP003810	DRX029583
DRP003810	DRX029584
DRP003810	DRX029585
DRP003810	DRX029586
DRP003810	DRX029587
DRP003810	DRX029588
DRP003810	DRX029589
DRP003810	DRX029590
DRP003810	DRX029591
DRP003810	DRX029592
DRP003810	DRX029593
DRP003810	DRX029594
DRP003810	DRX029595
DRP003810	DRX029596
DRP003995	DRX026839
DRP003995	DRX026840
DRP003995	DRX026841
DRP003995	DRX026842
DRP003995	DRX026843
DRP003995	DRX026844
DRP003995	DRX026845
DRP003995	DRX026846
DRP003995	DRX026847
DRP003995	DRX026848
DRP003995	DRX026849
DRP003995	DRX026850
DRP004769	DRX156913
DRP004769	DRX156914
DRP004769	DRX156915
DRP004769	DRX156916
DRP004769	DRX156917
DRP004769	DRX156918
DRP004769	DRX156919
DRP004769	DRX156920
DRP004769	DRX156921
DRP004769	DRX156922
DRP004769	DRX156923
DRP004769	DRX156924
DRP004769	DRX156925
DRP004769	DRX156926
DRP004769	DRX156927
DRP004769	DRX156928
DRP004769	DRX156929
DRP004769	DRX156930
DRP005399	DRX154278
DRP005399	DRX154279
DRP005399	DRX154280
DRP005399	DRX154281
DRP005399	DRX154282
DRP005399	DRX154283
DRP005399	DRX154284
DRP005399	DRX154285
DRP005399	DRX154286
DRP006190	DRX058201
DRP006190	DRX058202
DRP006278	DRX135753
DRP006278	DRX135754
DRP006278	DRX135755
DRP006278	DRX135756
DRP006278	DRX135757
DRP006278	DRX135758
DRP006278	DRX135759
DRP006278	DRX135760
DRP006278	DRX135761
DRP006278	DRX135762
DRP006278	DRX135763
DRP006278	DRX135764
DRP006278	DRX135765
DRP006278	DRX135766
DRP006278	DRX135767
DRP006278	DRX135768
DRP006278	DRX135769
DRP006278	DRX135770
ERP002208	ERX202079
ERP002208	ERX202080
ERP003988	ERX321396
ERP003988	ERX321397
ERP003988	ERX321398
ERP003988	ERX321399
ERP003988	ERX321400
ERP003988	ERX321401
ERP003988	ERX321402
ERP003988	ERX321403
ERP003988	ERX321404
ERP003988	ERX321405
ERP003988	ERX321406
ERP003988	ERX321407
ERP003988	ERX321408
ERP003988	ERX321409
ERP003988	ERX321410
ERP003988	ERX321411
ERP003988	ERX321412
ERP003988	ERX321413
ERP003988	ERX321414
ERP003988	ERX321415
ERP003988	ERX321416
ERP003988	ERX321417
ERP003988	ERX321418
ERP003988	ERX321419
ERP003988	ERX321420
ERP003988	ERX321421
ERP003988	ERX321422
ERP005358	ERX428278
ERP005358	ERX428279
ERP005358	ERX428280
ERP006370	ERX524892
ERP006370	ERX524893
ERP006370	ERX524894
ERP006370	ERX524895
ERP006370	ERX524896
ERP006370	ERX524897
ERP006421	ERX528549
ERP006421	ERX528550
ERP006421	ERX528551
ERP006421	ERX528552
ERP006421	ERX528553
ERP006421	ERX528554
ERP006421	ERX528555
ERP006421	ERX528556
ERP006421	ERX528557
ERP006421	ERX528558
ERP006421	ERX528559
ERP006421	ERX528560
ERP006421	ERX528561
ERP006421	ERX528562
ERP006421	ERX528563
ERP006421	ERX528564
ERP006421	ERX528565
ERP006421	ERX528566
ERP006421	ERX528567
ERP006421	ERX528568
ERP006421	ERX528569
ERP006421	ERX528570
ERP006421	ERX528571
ERP006421	ERX528572
ERP006915	ERX554281
ERP006915	ERX554282
ERP006915	ERX554283
ERP006915	ERX554284
ERP006915	ERX554285
ERP006915	ERX554286
ERP006915	ERX554287
ERP006915	ERX554288
ERP006915	ERX554289
ERP006915	ERX554290
ERP006915	ERX554291
ERP006915	ERX554292
ERP006915	ERX554293
ERP006915	ERX554294
ERP006915	ERX554295
ERP006915	ERX554296
ERP006915	ERX554297
ERP006915	ERX554298
ERP006915	ERX554299
ERP006915	ERX554300
ERP006915	ERX554301
ERP006915	ERX554302
ERP006915	ERX554303
ERP006915	ERX554304
ERP006915	ERX554305
ERP006915	ERX554306
ERP006915	ERX554307
ERP006915	ERX554308
ERP006915	ERX554309
ERP006915	ERX554310
ERP006915	ERX554311
ERP006915	ERX554312
ERP006915	ERX554313
ERP006915	ERX554314
ERP006915	ERX554315
ERP006915	ERX554316
ERP006921	ERX554438
ERP006921	ERX554439
ERP006921	ERX554440
ERP006921	ERX554441
ERP006921	ERX554442
ERP006921	ERX554443
ERP007205	ERX609202
ERP007205	ERX609203
ERP007205	ERX609204
ERP007205	ERX609205
ERP007205	ERX609206
ERP007205	ERX609207
ERP008544	ERX620580
ERP008544	ERX620581
ERP008544	ERX620582
ERP008544	ERX635834
ERP008544	ERX635835
ERP008544	ERX635836
ERP008593	ERX620930
ERP008593	ERX620931
ERP008593	ERX620932
ERP008593	ERX620933
ERP009469	ERX697661
ERP009469	ERX697662
ERP009469	ERX697663
ERP009469	ERX697664
ERP009469	ERX697665
ERP009469	ERX697666
ERP009469	ERX697667
ERP009469	ERX697668
ERP009469	ERX697669
ERP009469	ERX697670
ERP009469	ERX697671
ERP009469	ERX697672
ERP009469	ERX697673
ERP009469	ERX697674
ERP009469	ERX697675
ERP009469	ERX697676
ERP009469	ERX697677
ERP009469	ERX697678
ERP009469	ERX697679
ERP009469	ERX697680
ERP009469	ERX697681
ERP009469	ERX697682
ERP009469	ERX697683
ERP009469	ERX697684
ERP009469	ERX697685
ERP009469	ERX697686
ERP009469	ERX697687
ERP009469	ERX697688
ERP009469	ERX697689
ERP009469	ERX697690
ERP009469	ERX697691
ERP009469	ERX697692
ERP009469	ERX697693
ERP009469	ERX697694
ERP009469	ERX697695
ERP009469	ERX697696
ERP009469	ERX697697
ERP009469	ERX697698
ERP009469	ERX697699
ERP009469	ERX697700
ERP009469	ERX697701
ERP009469	ERX697702
ERP009469	ERX697703
ERP009469	ERX697704
ERP009469	ERX697705
ERP009469	ERX697706
ERP009469	ERX697707
ERP009469	ERX697708
ERP009469	ERX697709
ERP009469	ERX697710
ERP009469	ERX697711
ERP009469	ERX697712
ERP009469	ERX697713
ERP009469	ERX697714
ERP009469	ERX697715
ERP009469	ERX697716
ERP009469	ERX697717
ERP009469	ERX697718
ERP009469	ERX697719
ERP009469	ERX697720
ERP009469	ERX697721
ERP009469	ERX697722
ERP009469	ERX697723
ERP009469	ERX697724
ERP009469	ERX697725
ERP009469	ERX697726
ERP009469	ERX697727
ERP009469	ERX697728
ERP009469	ERX697729
ERP009469	ERX697730
ERP009469	ERX697731
ERP009469	ERX697732
ERP009469	ERX697733
ERP009469	ERX697734
ERP009469	ERX697735
ERP009469	ERX697736
ERP009469	ERX697737
ERP009469	ERX697738
ERP009469	ERX697739
ERP009469	ERX697740
ERP009469	ERX697741
ERP009469	ERX697742
ERP009469	ERX697743
ERP009469	ERX697744
ERP009469	ERX697745
ERP009469	ERX697746
ERP009469	ERX697747
ERP009469	ERX697748
ERP009469	ERX697749
ERP009469	ERX697750
ERP009469	ERX697751
ERP009469	ERX697752
ERP009469	ERX697753
ERP009469	ERX697754
ERP009469	ERX697755
ERP009469	ERX697756
ERP009469	ERX697769
ERP009492	ERX697512
ERP009492	ERX697513
ERP009492	ERX697514
ERP009492	ERX697515
ERP009492	ERX697516
ERP010401	ERX1075041
ERP010401	ERX1075042
ERP010401	ERX1075043
ERP010401	ERX1075044
ERP010401	ERX1075045
ERP010401	ERX1075046
ERP010401	ERX1075297
ERP010401	ERX1075298
ERP010401	ERX1075299
ERP010401	ERX1075300
ERP010401	ERX1075301
ERP010401	ERX1075302
ERP010401	ERX1075303
ERP010401	ERX1075304
ERP010401	ERX1075305
ERP010401	ERX1075306
ERP010401	ERX1075307
ERP010401	ERX953065
ERP011057	ERX1289132
ERP013606	ERX1266889
ERP013606	ERX1266890
ERP013606	ERX1266891
ERP013606	ERX1266892
ERP013606	ERX1266893
ERP013606	ERX1266894
ERP013606	ERX1266895
ERP013606	ERX1266896
ERP013606	ERX1266897
ERP013606	ERX1266898
ERP013606	ERX1266899
ERP013606	ERX1266900
ERP013606	ERX1266901
ERP013606	ERX1266902
ERP013606	ERX1266903
ERP013606	ERX1266904
ERP013606	ERX1266905
ERP013606	ERX1266906
ERP013606	ERX1266907
ERP013606	ERX1266908
ERP013606	ERX1266909
ERP013606	ERX1266910
ERP013606	ERX1266911
ERP013606	ERX1266912
ERP013606	ERX1266913
ERP013606	ERX1266914
ERP013606	ERX1266915
ERP014416	ERX1369837
ERP014416	ERX1369838
ERP014416	ERX1369839
ERP014416	ERX1369840
ERP014416	ERX1369841
ERP014416	ERX1369842
ERP014416	ERX1369843
ERP014416	ERX1369844
ERP014416	ERX1369845
ERP014416	ERX1369846
ERP014416	ERX1369847
ERP014416	ERX1369848
ERP014416	ERX1369849
ERP014416	ERX1369850
ERP014416	ERX1369851
ERP014416	ERX1369852
ERP014416	ERX1369853
ERP014416	ERX1369854
ERP014416	ERX1369855
ERP014416	ERX1369856
ERP014416	ERX1369857
ERP014416	ERX1369858
ERP014416	ERX1369859
ERP014416	ERX1369860
ERP014416	ERX1369861
ERP014416	ERX1369862
ERP014416	ERX1369863
ERP014416	ERX1369864
ERP014416	ERX1369865
ERP014416	ERX1369866
ERP014416	ERX1369867
ERP014416	ERX1369868
ERP014416	ERX1369869
ERP014416	ERX1369870
ERP014416	ERX1369871
ERP014416	ERX1369872
ERP014416	ERX1369873
ERP014416	ERX1369874
ERP014416	ERX1369875
ERP014416	ERX1369876
ERP014416	ERX1369877
ERP014416	ERX1369878
ERP014416	ERX1369879
ERP014416	ERX1369880
ERP014416	ERX1369881
ERP014416	ERX1369882
ERP014416	ERX1369883
ERP014416	ERX1369884
ERP014416	ERX1369885
ERP014416	ERX1369886
ERP014416	ERX1369887
ERP014416	ERX1369888
ERP014416	ERX1369889
ERP014416	ERX1369890
ERP014416	ERX1369891
ERP014416	ERX1369892
ERP014416	ERX1369893
ERP014416	ERX1369894
ERP014416	ERX1369895
ERP014416	ERX1369896
ERP014416	ERX1369897
ERP014416	ERX1369898
ERP014416	ERX1369899
ERP014416	ERX1369900
ERP014416	ERX1369901
ERP014416	ERX1369902
ERP014416	ERX1369903
ERP014416	ERX1369904
ERP014416	ERX1369905
ERP014416	ERX1369906
ERP014416	ERX1369907
ERP014416	ERX1369908
ERP014416	ERX1369909
ERP014416	ERX1369910
ERP014416	ERX1369911
ERP014416	ERX1369912
ERP014416	ERX1369913
ERP014416	ERX1369914
ERP014416	ERX1369915
ERP014416	ERX1369916
ERP014416	ERX1369917
ERP014416	ERX1369918
ERP014416	ERX1369919
ERP014416	ERX1369920
ERP014416	ERX1369921
ERP014416	ERX1369922
ERP014416	ERX1369923
ERP014416	ERX1369924
ERP014416	ERX1369925
ERP014416	ERX1369926
ERP014416	ERX1369927
ERP014416	ERX1369928
ERP014416	ERX1369929
ERP014416	ERX1369930
ERP014416	ERX1369931
ERP014416	ERX1369932
ERP014416	ERX1369933
ERP014416	ERX1369934
ERP014416	ERX1369935
ERP014416	ERX1369936
ERP014416	ERX1369937
ERP014416	ERX1369938
ERP014416	ERX1369939
ERP014416	ERX1369940
ERP014416	ERX1369941
ERP014416	ERX1369942
ERP014416	ERX1369943
ERP014416	ERX1369944
ERP014416	ERX1369945
ERP014416	ERX1369946
ERP014416	ERX1369947
ERP014416	ERX1369948
ERP014416	ERX1369949
ERP014416	ERX1369950
ERP014416	ERX1369951
ERP014416	ERX1369952
ERP014416	ERX1369953
ERP014416	ERX1369954
ERP014416	ERX1369955
ERP014416	ERX1369956
ERP014416	ERX1369957
ERP014416	ERX1369958
ERP014416	ERX1369959
ERP014416	ERX1369960
ERP014416	ERX1369961
ERP014416	ERX1369962
ERP014416	ERX1369963
ERP014416	ERX1369964
ERP014416	ERX1369965
ERP014416	ERX1369966
ERP014416	ERX1369967
ERP014416	ERX1369968
ERP014416	ERX1369969
ERP014416	ERX1369970
ERP014416	ERX1369971
ERP014416	ERX1369972
ERP014416	ERX1369973
ERP014416	ERX1369974
ERP014416	ERX1369975
ERP014416	ERX1369976
ERP014416	ERX1369977
ERP014416	ERX1369978
ERP014416	ERX1369979
ERP014416	ERX1369980
ERP014416	ERX1369981
ERP014416	ERX1369982
ERP014416	ERX1369983
ERP014416	ERX1369984
ERP014416	ERX1369985
ERP014416	ERX1369986
ERP014416	ERX1369987
ERP014416	ERX1369988
ERP014416	ERX1369989
ERP014416	ERX1369990
ERP014416	ERX1369991
ERP014416	ERX1369992
ERP014416	ERX1369993
ERP014416	ERX1369994
ERP014416	ERX1369995
ERP014416	ERX1369996
ERP014416	ERX1369997
ERP014416	ERX1369998
ERP014416	ERX1369999
ERP014416	ERX1370000
ERP014416	ERX1370001
ERP014416	ERX1370002
ERP014416	ERX1370003
ERP014416	ERX1370004
ERP014416	ERX1370005
ERP014602	ERX1400129
ERP014602	ERX1400130
ERP014602	ERX1400131
ERP014602	ERX1400132
ERP014602	ERX1400133
ERP014602	ERX1400134
ERP014602	ERX1400135
ERP014602	ERX1400136
ERP014602	ERX1400137
ERP014602	ERX1400138
ERP014602	ERX1400139
ERP014602	ERX1400140
ERP014602	ERX1400141
ERP014602	ERX1400142
ERP014602	ERX1400143
ERP014602	ERX1400144
ERP014602	ERX1400145
ERP014602	ERX1400146
ERP014602	ERX1400147
ERP014602	ERX1400148
ERP014602	ERX1400149
ERP014602	ERX1400150
ERP014602	ERX1400151
ERP014602	ERX1400152
ERP014602	ERX1400153
ERP014602	ERX1400154
ERP014602	ERX1400155
ERP014602	ERX1400156
ERP014602	ERX1400157
ERP014602	ERX1400158
ERP014602	ERX1400159
ERP014602	ERX1400160
ERP014602	ERX1400161
ERP014602	ERX1400162
ERP014602	ERX1400163
ERP014602	ERX1400164
ERP014602	ERX1400165
ERP014602	ERX1400166
ERP014602	ERX1400167
ERP014602	ERX1400168
ERP014602	ERX1400169
ERP014602	ERX1400170
ERP014602	ERX1400171
ERP014602	ERX1400172
ERP014602	ERX1400173
ERP014602	ERX1400174
ERP014602	ERX1400175
ERP014602	ERX1400176
ERP015184	ERX1439604
ERP015966	ERX1534662
ERP015966	ERX1534663
ERP015966	ERX1534664
ERP015966	ERX1534665
ERP015966	ERX1534666
ERP015966	ERX1534667
ERP015966	ERX1534668
ERP015966	ERX1534669
ERP015966	ERX1534670
ERP015966	ERX1534671
ERP015966	ERX1534672
ERP015966	ERX1534673
ERP015966	ERX1534674
ERP015966	ERX1534675
ERP015966	ERX1534676
ERP015966	ERX1534677
ERP016663	ERX1623088
ERP016663	ERX1623089
ERP016663	ERX1623090
ERP016663	ERX1623091
ERP017744	ERX1751695
ERP017744	ERX1751696
ERP017744	ERX1751697
ERP017744	ERX1751698
ERP017744	ERX1751699
ERP017744	ERX1751700
ERP017744	ERX1751701
ERP017744	ERX1751702
ERP017744	ERX1751703
ERP017744	ERX1751704
ERP017744	ERX1751705
ERP017744	ERX1751706
ERP021317	ERX1879733
ERP021317	ERX1879734
ERP021317	ERX1879735
ERP021317	ERX1879736
ERP021317	ERX1879737
ERP021317	ERX1879738
ERP021317	ERX1879739
ERP021317	ERX1879740
ERP021317	ERX1879741
ERP021317	ERX1879742
ERP021317	ERX1879743
ERP021317	ERX1879744
ERP021317	ERX1879745
ERP021317	ERX1879746
ERP021317	ERX1879747
ERP021317	ERX1879748
ERP021317	ERX1879749
ERP021317	ERX1879750
ERP021317	ERX1879751
ERP021317	ERX1879752
ERP021317	ERX1879753
ERP021317	ERX1879754
ERP021317	ERX1879755
ERP021317	ERX1879756
ERP021317	ERX1879757
ERP021317	ERX1879758
ERP021317	ERX1879759
ERP021317	ERX1879760
ERP021317	ERX1879761
ERP021317	ERX1879762
ERP021317	ERX1879763
ERP021317	ERX1879764
ERP021317	ERX1879765
ERP021317	ERX1879766
ERP021317	ERX1879767
ERP021317	ERX1879768
ERP021317	ERX1879769
ERP021317	ERX1879770
ERP021317	ERX1879771
ERP021317	ERX1879772
ERP021317	ERX1879773
ERP021317	ERX1879774
ERP021317	ERX1879775
ERP021317	ERX1879776
ERP021317	ERX1879777
ERP021317	ERX1879778
ERP021317	ERX1879779
ERP021317	ERX1879780
ERP023457	ERX2062936
ERP023457	ERX2062937
ERP023457	ERX2062938
ERP023457	ERX2062939
ERP023457	ERX2062940
ERP023457	ERX2062941
ERP023457	ERX2062942
ERP023457	ERX2062943
ERP023457	ERX2062944
ERP023457	ERX2062945
ERP023457	ERX2062946
ERP023457	ERX2062947
ERP023964	ERX2086814
ERP023964	ERX2086815
ERP023964	ERX2086816
ERP023964	ERX2086817
ERP023964	ERX2086818
ERP023964	ERX2086819
ERP023964	ERX2086820
ERP023964	ERX2086821
ERP023964	ERX2086822
ERP023964	ERX2086823
ERP023964	ERX2086824
ERP023964	ERX2086825
ERP023964	ERX2086826
ERP023964	ERX2086827
ERP023964	ERX2086828
ERP023964	ERX2086829
ERP023964	ERX2086830
ERP023964	ERX2086831
ERP023964	ERX2086832
ERP023964	ERX2086833
ERP023964	ERX2086834
ERP023964	ERX2086835
ERP023964	ERX2086836
ERP023964	ERX2086837
ERP023964	ERX2086838
ERP023964	ERX2086839
ERP023964	ERX2086840
ERP023964	ERX2086841
ERP023964	ERX2086842
ERP023964	ERX2086843
ERP023964	ERX2086844
ERP024044	ERX2090680
ERP024044	ERX2090681
ERP024044	ERX2090682
ERP024044	ERX2090683
ERP024044	ERX2090684
ERP024044	ERX2090685
ERP024044	ERX2090686
ERP024044	ERX2090687
ERP024044	ERX2090688
ERP024044	ERX2090689
ERP024044	ERX2090690
ERP024044	ERX2090691
ERP024044	ERX2090692
ERP024044	ERX2090693
ERP024044	ERX2090694
ERP024044	ERX2090695
ERP024044	ERX2090696
ERP024044	ERX2090697
ERP024044	ERX2090698
ERP024044	ERX2090699
ERP024044	ERX2090700
ERP024044	ERX2090701
ERP024044	ERX2090702
ERP024044	ERX2090703
ERP024044	ERX2090704
ERP024044	ERX2090705
ERP024044	ERX2090706
ERP024044	ERX2090707
ERP024044	ERX2090708
ERP024044	ERX2090709
ERP024044	ERX2090710
ERP024044	ERX2090711
ERP024044	ERX2090712
ERP024044	ERX2090713
ERP024044	ERX2090714
ERP024044	ERX2090715
ERP024044	ERX2090716
ERP024044	ERX2090717
ERP024044	ERX2090718
ERP024044	ERX2090719
ERP024044	ERX2090720
ERP024044	ERX2090721
ERP024044	ERX2090722
ERP024044	ERX2090723
ERP024044	ERX2090724
ERP024044	ERX2090725
ERP024044	ERX2090726
ERP024044	ERX2090727
ERP104052	ERX2170417
ERP104052	ERX2170418
ERP104052	ERX2170419
ERP104052	ERX2170420
ERP104052	ERX2170421
ERP104052	ERX2170422
ERP104052	ERX2170423
ERP104052	ERX2170424
ERP104052	ERX2170425
ERP104052	ERX2170426
ERP104052	ERX2170427
ERP104052	ERX2170428
ERP104052	ERX2170429
ERP104052	ERX2170430
ERP104052	ERX2170431
ERP104052	ERX2170432
ERP104052	ERX2170433
ERP104052	ERX2170434
ERP104052	ERX2170435
ERP104052	ERX2170436
ERP104052	ERX2170437
ERP104052	ERX2170438
ERP104052	ERX2170439
ERP104052	ERX2170440
ERP104052	ERX2170441
ERP104052	ERX2170442
ERP104052	ERX2170443
ERP104052	ERX2170444
ERP104052	ERX2170445
ERP104052	ERX2170446
ERP104052	ERX2170447
ERP104052	ERX2170448
ERP104052	ERX2170449
ERP104052	ERX2170450
ERP104052	ERX2170451
ERP104052	ERX2170452
ERP104052	ERX2170453
ERP104052	ERX2170454
ERP104052	ERX2170455
ERP104052	ERX2170456
ERP104372	ERX2181436
ERP104372	ERX2181437
ERP104372	ERX2181438
ERP104372	ERX2181439
ERP104372	ERX2181440
ERP104372	ERX2181441
ERP104372	ERX2181442
ERP104372	ERX2181443
ERP104372	ERX2181444
ERP104372	ERX2181445
ERP104372	ERX2181446
ERP104372	ERX2181447
ERP104372	ERX2181448
ERP104372	ERX2181449
ERP104372	ERX2181450
ERP104372	ERX2181451
ERP104372	ERX2181452
ERP104372	ERX2181453
ERP104372	ERX2181454
ERP104372	ERX2181455
ERP104372	ERX2181456
ERP104372	ERX2181457
ERP104372	ERX2181458
ERP104372	ERX2181459
ERP104372	ERX2181460
ERP104372	ERX2181461
ERP104372	ERX2181462
ERP104372	ERX2181463
ERP104372	ERX2181464
ERP104372	ERX2181465
ERP104372	ERX2181466
ERP104372	ERX2181467
ERP104372	ERX2181468
ERP104372	ERX2181469
ERP104372	ERX2181470
ERP104372	ERX2181471
ERP104372	ERX2181472
ERP104372	ERX2181473
ERP104372	ERX2181474
ERP104372	ERX2181475
ERP104372	ERX2181476
ERP104372	ERX2181477
ERP104372	ERX2181478
ERP104372	ERX2181479
ERP104372	ERX2181480
ERP104372	ERX2181481
ERP104372	ERX2181482
ERP104372	ERX2181483
ERP104372	ERX2181484
ERP104372	ERX2181485
ERP104372	ERX2181486
ERP104372	ERX2181487
ERP104372	ERX2181488
ERP104372	ERX2181489
ERP104372	ERX2181490
ERP104372	ERX2181491
ERP104372	ERX2181492
ERP104372	ERX2181493
ERP104372	ERX2181494
ERP104372	ERX2181495
ERP104372	ERX2181496
ERP104372	ERX2181497
ERP104372	ERX2181498
ERP104372	ERX2181499
ERP104372	ERX2181500
ERP104372	ERX2181501
ERP104372	ERX2181502
ERP104372	ERX2181503
ERP104372	ERX2181504
ERP104372	ERX2181505
ERP104372	ERX2181506
ERP104372	ERX2181507
ERP104372	ERX2181508
ERP104372	ERX2181509
ERP104372	ERX2181510
ERP104372	ERX2181511
ERP104372	ERX2181512
ERP104372	ERX2181513
ERP104372	ERX2181514
ERP104372	ERX2181515
ERP104372	ERX2181516
ERP104372	ERX2181517
ERP104372	ERX2181518
ERP104372	ERX2181519
ERP104372	ERX2181520
ERP104372	ERX2181521
ERP104372	ERX2181522
ERP104372	ERX2181523
ERP104372	ERX2181524
ERP104372	ERX2181525
ERP104372	ERX2181526
ERP104372	ERX2181527
ERP104372	ERX2181528
ERP104372	ERX2181529
ERP104995	ERX2240954
ERP104995	ERX2240955
ERP104995	ERX2240956
ERP104995	ERX2240957
ERP104995	ERX2240958
ERP104995	ERX2240959
ERP104995	ERX2240960
ERP104995	ERX2240961
ERP104995	ERX2240962
ERP104995	ERX2240963
ERP104995	ERX2240964
ERP104995	ERX2240965
ERP104995	ERX2240966
ERP104995	ERX2240967
ERP104995	ERX2240968
ERP104995	ERX2240969
ERP104995	ERX2240970
ERP104995	ERX2240971
ERP104995	ERX2240972
ERP104995	ERX2240973
ERP104995	ERX2240974
ERP104995	ERX2240975
ERP104995	ERX2240976
ERP104995	ERX2240977
ERP104995	ERX2240978
ERP104995	ERX2240979
ERP104995	ERX2240980
ERP104995	ERX2240981
ERP104995	ERX2240982
ERP104995	ERX2240983
ERP104995	ERX2240984
ERP104995	ERX2240985
ERP104995	ERX2240986
ERP104995	ERX2240987
ERP104995	ERX2240988
ERP104995	ERX2240989
ERP104995	ERX2240990
ERP104995	ERX2240991
ERP104995	ERX2240992
ERP104995	ERX2240993
ERP104995	ERX2240994
ERP104995	ERX2240995
ERP104995	ERX2240996
ERP104995	ERX2240997
ERP104995	ERX2240998
ERP104995	ERX2240999
ERP104995	ERX2241000
ERP104995	ERX2241001
ERP105123	ERX2250515
ERP105123	ERX2250516
ERP105123	ERX2250517
ERP105123	ERX2250518
ERP105123	ERX2250519
ERP105123	ERX2250520
ERP105123	ERX2250521
ERP105123	ERX2250522
ERP105123	ERX2250523
[truncated: 41,712 more rows]

## Sheet: Table S2
Table S2. Improvement of gene annotation
		splicing junction				Exon				gene num			transcript/multi-exon gene			Percentage of gene with multiple transcripts
	Taxon	Original	Improved	Increasement(%)		Original	Improved	Increasement(%)		single-exon gene	multi-exon gene		Original	Improved		Original(%)	Improved(%)
Anas platyrhynchos	8839	175364	186762	6.4996		179244	182707	1.932		1823	16667		1.64979	2.0315		32.0034	51.023
Anser cygnoides	8845	171751	175825	2.37204		178104	178104	0		1765	17683		1.71436	1.88978		35.9837	45.2073
Bos grunniens	30521	204733	216921	5.95312		212222	217202	2.3466		6837	20240		1.49778	2.73053		48.7599	61.0771
Bos taurus	9913	202065	217547	7.6619		214994	220895	2.7447		6685	20922		1.78276	2.51501		41.7073	60.7017
Capra hircus	9925	200859	209956	4.529		214771	218743	1.8494		5339	21932		1.66218	1.97529		40.2699	54.4592
Ovis aries	9940	195370	202914	3.8614		208892	210049	0.5539		7301	19177		1.79147	2.2503		38.7026	53.9761
Sus scrofa	9823	247030	255675	3.4996		240982	240982	0		5452	26456		2.17678	2.78814		48.0647	56.49
Canis lupus familiaris	9615	222668	234787	5.4426		231751	233627	0.8095		6265	24686		2.21701	2.9204		50.478	62.3066
Felis catus	9685	215371	224434	4.2081		227004	230253	1.4313		5496	24054		2.03542	2.44758		48.2664	57.9238
Gallus gallus	9031	189182	200664	6.0693		201107	201685	0.2874		2907	21449		1.69616	2.35424		40.2723	57.7882
Meleagris gallopavo	9103	144683	158322	9.4268		155977	159591	2.317		1416	13586		1.17452	1.99963		14.3383	58.1702
Oryctolagus cuniculus	9986	196618	203149	3.3217		207805	210094	1.1015		6990	22597		1.98535	2.34301		43.0234	53.1929
Equus asinus	9793	191495	202621	5.8101		196870	202256	2.7358		3936	18992		1.73436	2.19666		32.5032	51.3321
Equus caballus	9796	226840	232986	2.7094		237376	239457	0.8767		5238	25133		2.14256	2.43604		49.3375	57.1679
				5.09748				1.35613					1.80432	2.34844		40.265	55.7726

## Sheet: Table S3-6
Table S3. Enriched GO terms on differentially expressed genes (D-36h vs D-24h)							Table S4. Enriched GO terms on differentially alternative splicing genes (D-36h vs D-24h)							Table S5. Enriched pathways on differentially expressed genes (D-36h vs D-24h)						Table S6. Enriched pathways on differentially alternative splicing genes (D-36h vs D-24h)
Class	ID	Description	pvalue	p.adjust	qvalue		Class	ID	Description	pvalue	p.adjust	qvalue		ID	Description	pvalue	p.adjust	qvalue		ID	Description	pvalue	p.adjust	qvalue
BP	GO:0010880	regulation of release of sequestered calcium ion into cytosol by sarcoplasmic reticulum	0.000981423	0.0451922	0.0421594		BP	GO:0000381	regulation of alternative mRNA splicing, via spliceosome	0.000105588	0.0168588	0.0162889		ko04934	Cushing syndrome	0.00288176	0.0459284	0.0389628		ko04520	Adherens junction	0.00024858	0.0324397	0.0315304
BP	GO:0060307	regulation of ventricular cardiac muscle cell membrane repolarization	0.000981423	0.0451922	0.0421594		BP	GO:0030036	actin cytoskeleton organization	7.99491e-05	0.0143609	0.0138754		ko00230	Purine metabolism	0.00304275	0.0459284	0.0389628		ko03040	Spliceosome	5.02772e-05	0.0131223	0.0127545
BP	GO:2000781	positive regulation of double-strand break repair	0.000981423	0.0451922	0.0421594		BP	GO:0043547	positive regulation of GTPase activity	1.00964e-05	0.00637041	0.00615506		ko04724	Glutamatergic synapse	0.00317269	0.0459284	0.0389628
BP	GO:0002027	regulation of heart rate	0.000787114	0.0406652	0.0379362		MF	GO:0051015	actin filament binding	0.000208313	0.0299345	0.0289226		ko04916	Melanogenesis	0.00232759	0.0416702	0.0353504
BP	GO:0000278	mitotic cell cycle	0.000799005	0.0406652	0.0379362		MF	GO:0003730	mRNA 3'-UTR binding	3.05858e-05	0.00804647	0.00777445		ko04350	TGF-beta signaling pathway	0.00243135	0.0416702	0.0353504
BP	GO:0090307	mitotic spindle assembly	0.000704402	0.0378421	0.0353025		MF	GO:0003779	actin binding	1.32994e-05	0.00637041	0.00615506		ko04060	Cytokine-cytokine receptor interaction	0.00246731	0.0416702	0.0353504
BP	GO:0000070	mitotic sister chromatid segregation	0.000498685	0.0280697	0.026186		CC	GO:0016607	nuclear speck	3.51406e-05	0.00804647	0.00777445		ko04151	PI3K-Akt signaling pathway	0.00158039	0.0320293	0.0271717
BP	GO:0002026	regulation of the force of heart contraction	0.000498685	0.0280697	0.026186		CC	GO:0015629	actin cytoskeleton	3.61462e-05	0.00804647	0.00777445		ko04921	Oxytocin signaling pathway	0.000783047	0.0170033	0.0144246
BP	GO:0034220	ion transmembrane transport	0.000507984	0.0280697	0.026186		CC	GO:0005856	cytoskeleton	3.91965e-05	0.00804647	0.00777445		ko05034	Alcoholism	0.000559381	0.0130809	0.011097
BP	GO:0051382	kinetochore assembly	0.000206419	0.0149135	0.0139127		CC	GO:0005925	focal adhesion	6.45062e-06	0.00637041	0.00615506		ko04713	Circadian entrainment	0.000384587	0.0097836	0.0082998
BP	GO:0007052	mitotic spindle organization	0.000210487	0.0149135	0.0139127									ko05200	Pathways in cancer	0.000386195	0.0097836	0.0082998
BP	GO:0030282	bone mineralization	0.000210487	0.0149135	0.0139127									ko04110	Cell cycle	0.00028287	0.0095122	0.00806956
BP	GO:0034765	regulation of ion transmembrane transport	0.000215915	0.0149135	0.0139127									ko04512	ECM-receptor interaction	0.000312901	0.0095122	0.00806956
BP	GO:0042391	regulation of membrane potential	0.000141612	0.012449	0.0116136									ko04810	Regulation of actin cytoskeleton	0.000249656	0.00948691	0.00804811
BP	GO:0000281	mitotic cytokinesis	0.000134151	0.0123546	0.0115255									ko04261	Adrenergic signaling in cardiomyocytes	0.000114449	0.00497037	0.00421655
BP	GO:0007094	mitotic spindle assembly checkpoint	3.57082e-05	0.00406233	0.00378971									ko04510	Focal adhesion	4.84585e-05	0.00245523	0.00208287
BP	GO:0007059	chromosome segregation	3.06297e-05	0.00394919	0.00368416									ko05322	Systemic lupus erythematosus	2.43646e-05	0.00148137	0.0012567
BP	GO:0060048	cardiac muscle contraction	3.60325e-06	0.000696869	0.000650102									ko04260	Cardiac muscle contraction	1.21576e-05	0.000923979	0.000783847
BP	GO:0045214	sarcomere organization	2.79921e-07	8.5476e-05	7.97398e-05									ko05414	Dilated cardiomyopathy (DCM)	1.36298e-08	1.38115e-06	1.17168e-06
BP	GO:0003009	skeletal muscle contraction	3.09376e-07	8.5476e-05	7.97398e-05									ko05410	Hypertrophic cardiomyopathy (HCM)	6.40132e-09	9.73001e-07	8.25434e-07
BP	GO:0086091	regulation of heart rate by cardiac conduction	1.29308e-07	5.00162e-05	4.66596e-05									ko05412	Arrhythmogenic right ventricular cardiomyopathy (ARVC)	1.56544e-09	4.75893e-07	4.03718e-07
MF	GO:0008017	microtubule binding	0.000506578	0.0280697	0.026186
MF	GO:0044325	ion channel binding	0.000402062	0.0250835	0.0234002
MF	GO:0003785	actin monomer binding	0.000120048	0.0116086	0.0108296
MF	GO:0051015	actin filament binding	4.20748e-06	0.000739751	0.000690107
MF	GO:0003779	actin binding	1.72202e-06	0.000370042	0.000345209
MF	GO:0005509	calcium ion binding	1.81975e-09	1.7597e-06	1.64161e-06
CC	GO:0009986	cell surface	0.00089123	0.0441958	0.0412299
CC	GO:0005615	extracellular space	0.000384174	0.0247664	0.0231044
CC	GO:0098978	glutamatergic synapse	0.00034307	0.0228792	0.0213438
CC	GO:0014069	postsynaptic density	0.000188306	0.0149135	0.0139127
CC	GO:0014704	intercalated disc	0.000215915	0.0149135	0.0139127
CC	GO:0030496	midbody	8.76829e-05	0.0089252	0.00832623
CC	GO:0005887	integral component of plasma membrane	7.95744e-05	0.00854982	0.00797605
CC	GO:0030016	myofibril	3.57082e-05	0.00406233	0.00378971
CC	GO:0000776	kinetochore	1.896e-05	0.00261918	0.00244341
CC	GO:0030315	T-tubule	7.90508e-06	0.00117603	0.00109711
CC	GO:0030018	Z disc	6.64746e-06	0.00107135	0.000999452
CC	GO:0005694	chromosome	1.5926e-06	0.000370042	0.000345209
CC	GO:0000775	chromosome, centromeric region	8.17079e-08	3.95058e-05	3.68546e-05
CC	GO:0005576	extracellular region	2.02951e-08	1.30836e-05	1.22056e-05
CC	GO:0000786	nucleosome	1.03025e-10	1.9925e-07	1.85879e-07

## Sheet: Table S7-10
Table S7. Enriched GO terms on differentially expressed genes (DT-24h vs D-24h)							Table S8. Enriched GO terms on differentially alternative splicing genes (DT-24h vs D-24h)							Table S9. Enriched pathways on differentially expressed genes (DT-24h vs D-24h)						Table S10. Enriched pathways on differentially alternative splicing genes (DT-24h vs D-24h)
Class	ID	Description	pvalue	p.adjust	qvalue		Class	ID	Description	pvalue	p.adjust	qvalue		ID	Description	pvalue	p.adjust	qvalue		ID	Description	pvalue	p.adjust	qvalue
BP	GO:0006935	chemotaxis	0.000349503	0.0348697	0.033875		BP	GO:0006351	transcription, DNA-templated	0.00148847	0.0488168	0.0440301		ko00140	Steroid hormone biosynthesis	0.00396331	0.0457196	0.0400801		ko03040	Spliceosome	3.44699e-08	1.02376e-05	9.50643e-06
BP	GO:0050909	sensory perception of taste	0.000263882	0.0284833	0.0276708		BP	GO:0030307	positive regulation of cell growth	0.0013396	0.0453457	0.0408993		ko04973	Carbohydrate digestion and absorption	0.00255588	0.030576	0.0268044
BP	GO:0007267	cell-cell signaling	0.000238079	0.0268512	0.0260852		BP	GO:0042752	regulation of circadian rhythm	0.00129236	0.0446556	0.0402769		ko04950	Maturity onset diabetes of the young	0.00205396	0.0255165	0.0223691
BP	GO:0050853	B cell receptor signaling pathway	0.000238079	0.0268512	0.0260852		BP	GO:0016567	protein ubiquitination	0.00106529	0.0392793	0.0354277		ko05012	Parkinson disease	0.00164976	0.0213149	0.0186857
BP	GO:0006816	calcium ion transport	0.000163277	0.0222916	0.0216556		BP	GO:0046854	phosphatidylinositol phosphorylation	0.00110644	0.0392793	0.0354277		ko05143	African trypanosomiasis	0.00126429	0.0170152	0.0149164
BP	GO:0006954	inflammatory response	0.000142008	0.0204649	0.0198811		BP	GO:0001701	in utero embryonic development	0.000992382	0.0384052	0.0346393		ko05330	Allograft rejection	0.000776124	0.0108995	0.00955503
BP	GO:0007601	visual perception	9.27921e-06	0.00218821	0.00212578		BP	GO:0016573	histone acetylation	0.000856479	0.0352614	0.0318039		ko00190	Oxidative phosphorylation	0.000644856	0.00994547	0.00871869
BP	GO:0050911	detection of chemical stimulus involved in sensory perception of smell	5.46544e-06	0.00157526	0.00153032		BP	GO:0034067	protein localization to Golgi apparatus	0.000640859	0.0275569	0.0248548		ko04940	Type I diabetes mellitus	0.000668059	0.00994547	0.00871869
BP	GO:0006508	proteolysis	8.85984e-08	8.63749e-05	8.39109e-05		BP	GO:1904355	positive regulation of telomere capping	0.000640859	0.0275569	0.0248548		ko00591	Linoleic acid metabolism	0.000674443	0.00994547	0.00871869
BP	GO:0006811	ion transport	9.98939e-08	8.63749e-05	8.39109e-05		BP	GO:0051973	positive regulation of telomerase activity	0.000490222	0.0231361	0.0208675		ko04260	Cardiac muscle contraction	0.0006774	0.00994547	0.00871869
BP	GO:0006955	immune response	2.25505e-14	5.84959e-11	5.68271e-11		BP	GO:0000398	mRNA splicing, via spliceosome	0.000283635	0.0152454	0.0137505		ko04975	Fat digestion and absorption	0.000341539	0.00612873	0.00537275
MF	GO:0005249	voltage-gated potassium channel activity	0.000392906	0.0377481	0.0366713		BP	GO:0006376	mRNA splice site selection	0.00022779	0.0136625	0.0123228		ko04742	Taste transduction	0.000252349	0.00479463	0.00420321
MF	GO:0004497	monooxygenase activity	0.000274512	0.0284833	0.0276708		BP	GO:0048025	negative regulation of mRNA splicing, via spliceosome	0.000147989	0.00987443	0.00890619		ko04024	cAMP signaling pathway	0.0002227	0.00449575	0.0039412
MF	GO:0008083	growth factor activity	0.000214573	0.0268512	0.0260852		BP	GO:0043484	regulation of RNA splicing	0.000116154	0.00832437	0.00750812		ko05310	Asthma	0.000165006	0.00355314	0.00311486
MF	GO:0038023	signaling receptor activity	0.000218301	0.0268512	0.0260852		BP	GO:0006396	RNA processing	5.37377e-05	0.00443894	0.00400368		ko05323	Rheumatoid arthritis	6.86449e-05	0.00158374	0.00138838
MF	GO:0004950	chemokine receptor activity	0.000132611	0.0202348	0.0196576		BP	GO:0046835	carbohydrate phosphorylation	5.50567e-05	0.00443894	0.00400368		ko05332	Graft-versus-host disease	5.75258e-05	0.00145128	0.00127227
MF	GO:0005212	structural constituent of eye lens	7.58745e-05	0.0131332	0.0127585		BP	GO:0016575	histone deacetylation	4.61097e-05	0.00405556	0.00365789		ko00830	Retinol metabolism	5.84108e-05	0.00145128	0.00127227
MF	GO:0022857	transmembrane transporter activity	7.59437e-05	0.0131332	0.0127585		BP	GO:0048024	regulation of mRNA splicing, via spliceosome	2.7018e-05	0.00275157	0.00248177		ko04672	Intestinal immune network for IgA production	5.84108e-05	0.00145128	0.00127227
MF	GO:0016503	pheromone receptor activity	8.12821e-06	0.00210846	0.00204831		BP	GO:0016310	phosphorylation	1.45649e-05	0.00234859	0.0021183		ko04610	Complement and coagulation cascades	3.27504e-05	0.00115017	0.0010083
MF	GO:0004252	serine-type endopeptidase activity	1.9209e-06	0.00062285	0.000605082		BP	GO:0006366	transcription by RNA polymerase II	4.14438e-06	0.00100242	0.000904129		ko05322	Systemic lupus erythematosus	3.56089e-05	0.00115017	0.0010083
MF	GO:0005125	cytokine activity	3.60817e-07	0.000137136	0.000133224		BP	GO:0000381	regulation of alternative mRNA splicing, via spliceosome	3.23388e-06	0.000893938	0.000806282		ko00590	Arachidonic acid metabolism	2.26464e-05	0.000932472	0.000817451
MF	GO:0005216	ion channel activity	1.97012e-07	0.00010221	9.92939e-05		BP	GO:0006476	protein deacetylation	6.95062e-07	0.000336236	0.000303267		ko03010	Ribosome	2.30953e-05	0.000932472	0.000817451
CC	GO:0009986	cell surface	0.000437898	0.0405681	0.0394108		MF	GO:0004407	histone deacetylase activity	0.0013592	0.0453457	0.0408993		ko05320	Autoimmune thyroid disease	1.26442e-05	0.000699126	0.000612889
CC	GO:0005891	voltage-gated calcium channel complex	8.11764e-05	0.0131607	0.0127853		MF	GO:0019901	protein kinase binding	0.00107884	0.0392793	0.0354277		ko04514	Cell adhesion molecules (CAMs)	1.29869e-05	0.000699126	0.000612889
CC	GO:0016324	apical plasma membrane	5.84426e-05	0.0116615	0.0113289		MF	GO:0043130	ubiquitin binding	0.00111647	0.0392793	0.0354277		ko05150	Staphylococcus aureus infection	6.6191e-08	5.34492e-06	4.68562e-06
CC	GO:0045095	keratin filament	2.83759e-05	0.00613392	0.00595894		MF	GO:0003779	actin binding	0.000929416	0.0367024	0.0331036		ko04640	Hematopoietic cell lineage	2.09068e-09	2.25097e-07	1.97331e-07
CC	GO:0009897	external side of plasma membrane	3.70067e-07	0.000137136	0.000133224		MF	GO:0019899	enzyme binding	0.000614324	0.0275569	0.0248548		ko04060	Cytokine-cytokine receptor interaction	2.82612e-13	4.56418e-11	4.00118e-11
CC	GO:0005887	integral component of plasma membrane	1.80134e-07	0.00010221	9.92939e-05		MF	GO:0070530	K63-linked polyubiquitin modification-dependent protein binding	0.000352211	0.0174751	0.0157616		ko04080	Neuroactive ligand-receptor interaction	1.42665e-18	4.60807e-16	4.03967e-16
							MF	GO:0003730	mRNA 3'-UTR binding	0.00031683	0.0161333	0.0145514
							MF	GO:0003824	catalytic activity	0.000263754	0.0145818	0.013152
							MF	GO:0004674	protein serine/threonine kinase activity	0.000250296	0.0142448	0.012848
							MF	GO:0016301	kinase activity	0.000191055	0.0119256	0.0107562
							MF	GO:0000166	nucleotide binding	0.000113185	0.00832437	0.00750812
							MF	GO:0003682	chromatin binding	4.40645e-05	0.00405556	0.00365789
							MF	GO:0019904	protein domain specific binding	1.78246e-05	0.00254733	0.00229755
							MF	GO:0042162	telomeric DNA binding	2.04396e-05	0.00254733	0.00229755
							MF	GO:0030374	nuclear receptor transcription coactivator activity	2.10752e-05	0.00254733	0.00229755
							MF	GO:0008134	transcription factor binding	2.36961e-05	0.00254733	0.00229755
							MF	GO:0003713	transcription coactivator activity	8.67927e-06	0.00152676	0.00137706
							MF	GO:0003729	mRNA binding	1.36495e-06	0.000440196	0.000397032
							MF	GO:0016740	transferase activity	9.47443e-07	0.000366661	0.000330708
							MF	GO:0003723	RNA binding	7.73629e-12	1.49697e-08	1.35019e-08
							CC	GO:0031902	late endosome membrane	0.00105008	0.0392793	0.0354277
							CC	GO:0005903	brush border	0.000924352	0.0367024	0.0331036
							CC	GO:0005669	transcription factor TFIID complex	0.000856479	0.0352614	0.0318039
							CC	GO:0042383	sarcolemma	0.000540614	0.0249069	0.0224646
							CC	GO:0005635	nuclear envelope	0.00042841	0.0207243	0.0186922
							CC	GO:0071013	catalytic step 2 spliceosome	0.000315228	0.0161333	0.0145514
							CC	GO:0030315	T-tubule	0.000233004	0.0136625	0.0123228
							CC	GO:0034451	centriolar satellite	0.00017594	0.0113481	0.0102354
							CC	GO:0090575	RNA polymerase II transcription factor complex	0.000144014	0.00987443	0.00890619
							CC	GO:0001725	stress fiber	7.38224e-05	0.00571386	0.00515358
							CC	GO:0000784	nuclear chromosome, telomeric region	3.38584e-05	0.0032758	0.00295459
							CC	GO:0031901	early endosome membrane	2.24026e-05	0.00254733	0.00229755
							CC	GO:0005764	lysosome	2.2422e-05	0.00254733	0.00229755
							CC	GO:0032991	protein-containing complex	5.78026e-06	0.00111848	0.00100881
							CC	GO:0005856	cytoskeleton	5.17751e-06	0.00111316	0.00100401
							CC	GO:0016607	nuclear speck	1.26216e-07	8.14095e-05	7.34268e-05
							CC	GO:0005925	focal adhesion	2.87229e-08	2.77894e-05	2.50645e-05

## Sheet: Table S11-14
Table S11. Enriched GO terms on differentially expressed genes (DT-36h vs D-36h)							Table S12. Enriched GO terms on differentially alternative splicing genes (DT-36h vs D-36h)							Table S13. Enriched pathways on differentially expressed genes (DT-36h vs D-36h)						Table S14. Enriched pathways on differentially alternative splicing genes (DT-36h vs D-36h)
Class	ID	Description	pvalue	p.adjust	qvalue		Class	ID	Description	pvalue	p.adjust	qvalue		ID	Description	pvalue	p.adjust	qvalue		ID	Description	pvalue	p.adjust	qvalue
BP	GO:0071310	cellular response to organic substance	0.000809301	0.0470682	0.044105		BP	GO:0034067	protein localization to Golgi apparatus	0.000809537	0.0418616	0.0382792		ko04721	Synaptic vesicle cycle	0.00527866	0.0487145	0.0401654		ko04144	Endocytosis	0.000156374	0.0137865	0.0122869
BP	GO:0021537	telencephalon development	0.000765573	0.0455605	0.0426922		BP	GO:2001034	positive regulation of double-strand break repair via nonhomologous end joining	0.000809537	0.0418616	0.0382792		ko04974	Protein digestion and absorption	0.00508176	0.0482767	0.0398045		ko05212	Pancreatic cancer	0.000176535	0.0137865	0.0122869
BP	GO:0007155	cell adhesion	0.000687784	0.0431538	0.040437		BP	GO:0006479	protein methylation	0.000674939	0.0368404	0.0336878		ko04930	Type II diabetes mellitus	0.00441258	0.0431898	0.0356103		ko04520	Adherens junction	0.00018382	0.0137865	0.0122869
BP	GO:0007601	visual perception	0.00068899	0.0431538	0.040437		BP	GO:0043547	positive regulation of GTPase activity	0.000614798	0.0355317	0.032491		ko03010	Ribosome	0.00394216	0.0397911	0.0328081		ko03040	Spliceosome	1.41835e-07	4.25504e-05	3.79221e-05
BP	GO:0006833	water transport	0.000708268	0.0431538	0.040437		BP	GO:0006366	transcription by RNA polymerase II	0.000588664	0.0350523	0.0320526		ko05034	Alcoholism	0.00285787	0.0314079	0.025896
BP	GO:0051607	defense response to virus	0.000552808	0.0382334	0.0358263		BP	GO:0006376	mRNA splice site selection	0.000500563	0.0317292	0.029014		ko05412	Arrhythmogenic right ventricular cardiomyopathy (ARVC)	0.00298692	0.0314079	0.025896
BP	GO:0006508	proteolysis	0.000487393	0.0357705	0.0335186		BP	GO:0045814	negative regulation of gene expression, epigenetic	0.000289448	0.0218756	0.0200035		ko04973	Carbohydrate digestion and absorption	0.00301438	0.0314079	0.025896
BP	GO:0034765	regulation of ion transmembrane transport	0.000428216	0.0332062	0.0311157		BP	GO:0048025	negative regulation of mRNA splicing, via spliceosome	0.000195983	0.0167437	0.0153109		ko00140	Steroid hormone biosynthesis	0.00269979	0.0313094	0.0258148
BP	GO:0050900	leukocyte migration	0.000413987	0.033106	0.0310218		BP	GO:0000381	regulation of alternative mRNA splicing, via spliceosome	0.00014528	0.015025	0.0137392		ko05321	Inflammatory bowel disease (IBD)	0.00271413	0.0313094	0.0258148
BP	GO:0032715	negative regulation of interleukin-6 production	0.000347217	0.0286622	0.0268578		BP	GO:0043484	regulation of RNA splicing	0.000129334	0.014119	0.0129107		ko04020	Calcium signaling pathway	0.00176337	0.0219064	0.018062
BP	GO:0006869	lipid transport	0.000303152	0.0258589	0.0242309		BP	GO:0016571	histone methylation	0.000117296	0.0135581	0.0123978		ko04514	Cell adhesion molecules (CAMs)	0.00130682	0.0181855	0.0149941
BP	GO:0071805	potassium ion transmembrane transport	0.000172852	0.0157975	0.0148029		BP	GO:0006396	RNA processing	7.74381e-05	0.00951037	0.0086965		ko04723	Retrograde endocannabinoid signaling	0.001368	0.0181855	0.0149941
BP	GO:0006954	inflammatory response	8.60727e-05	0.0104886	0.00982826		BP	GO:0048024	regulation of mRNA splicing, via spliceosome	3.61089e-05	0.00591284	0.00540684		ko00830	Retinol metabolism	0.00140755	0.0181855	0.0149941
BP	GO:0032757	positive regulation of interleukin-8 production	7.46837e-05	0.00955578	0.00895419		BP	GO:0006351	transcription, DNA-templated	1.85078e-05	0.00454599	0.00415696		ko04672	Intestinal immune network for IgA production	0.00140755	0.0181855	0.0149941
BP	GO:0006813	potassium ion transport	5.4871e-05	0.00900459	0.00843769		MF	GO:0003779	actin binding	0.000926887	0.0455333	0.0416368		ko04726	Serotonergic synapse	0.00115165	0.0177134	0.0146048
BP	GO:0032729	positive regulation of interferon-gamma production	6.31562e-05	0.00900459	0.00843769		MF	GO:0043021	ribonucleoprotein complex binding	0.000884936	0.0445872	0.0407716		ko05010	Alzheimer disease	0.00103465	0.0169714	0.013993
BP	GO:0007189	adenylate cyclase-activating G protein-coupled receptor signaling pathway	2.46668e-05	0.00551639	0.00516909		MF	GO:0003682	chromatin binding	0.000364668	0.0255919	0.0234018		ko04976	Bile secretion	0.00105086	0.0169714	0.013993
BP	GO:0032722	positive regulation of chemokine production	2.58682e-05	0.00551639	0.00516909		MF	GO:0003714	transcription corepressor activity	0.000315839	0.0229861	0.021019		ko04932	Non-alcoholic fatty liver disease (NAFLD)	0.000921879	0.0165426	0.0136395
BP	GO:0006935	chemotaxis	8.22977e-06	0.00300857	0.00281916		MF	GO:0008134	transcription factor binding	0.000264497	0.0207895	0.0190104		ko04911	Insulin secretion	0.000799759	0.0151954	0.0125287
BP	GO:0006811	ion transport	9.15104e-07	0.000585438	0.000548581		MF	GO:0003729	mRNA binding	0.000241601	0.0197811	0.0180883		ko04950	Maturity onset diabetes of the young	0.000543452	0.0109709	0.00904562
BP	GO:0006955	immune response	9.73223e-09	8.30159e-06	7.77895e-06		MF	GO:0030374	nuclear receptor transcription coactivator activity	0.000185098	0.0166244	0.0152018		ko05323	Rheumatoid arthritis	0.00049223	0.0105994	0.00873924
MF	GO:0008528	G protein-coupled peptide receptor activity	0.000708268	0.0431538	0.040437		MF	GO:1990841	promoter-specific chromatin binding	0.000185098	0.0166244	0.0152018		ko05016	Huntington disease	0.000353886	0.00816465	0.00673181
MF	GO:0030414	peptidase inhibitor activity	0.000185205	0.0163428	0.0153139		MF	GO:0003730	mRNA 3'-UTR binding	7.40092e-05	0.00951037	0.0086965		ko05143	African trypanosomiasis	0.000208604	0.00606221	0.00499834
MF	GO:0005125	cytokine activity	0.000170951	0.0157975	0.0148029		MF	GO:0008168	methyltransferase activity	7.46836e-05	0.00951037	0.0086965		ko00230	Purine metabolism	0.000237609	0.00606221	0.00499834
MF	GO:0004252	serine-type endopeptidase activity	0.00014953	0.0155562	0.0145769		MF	GO:0019901	protein kinase binding	3.07843e-05	0.00591284	0.00540684		ko05340	Primary immunodeficiency	0.00024399	0.00606221	0.00499834
MF	GO:0004497	monooxygenase activity	0.000158055	0.0155562	0.0145769		MF	GO:0003713	transcription coactivator activity	1.42236e-05	0.00399276	0.00365107		ko00190	Oxidative phosphorylation	7.17413e-05	0.00231724	0.00191058
MF	GO:0008009	chemokine activity	0.000136891	0.0152306	0.0142717		MF	GO:0016740	transferase activity	4.52657e-06	0.00200214	0.00183081		ko05012	Parkinson disease	3.838e-05	0.00137742	0.00113569
MF	GO:0005267	potassium channel activity	7.46837e-05	0.00955578	0.00895419		MF	GO:0000166	nucleotide binding	5.09451e-06	0.00200214	0.00183081		ko04610	Complement and coagulation cascades	1.47143e-05	0.000594089	0.000489831
MF	GO:0004888	transmembrane signaling receptor activity	5.69673e-05	0.00900459	0.00843769		MF	GO:0019904	protein domain specific binding	1.16842e-06	0.000765317	0.000699824		ko04024	cAMP signaling pathway	1.27987e-05	0.000590568	0.000486928
MF	GO:0016503	pheromone receptor activity	6.33383e-05	0.00900459	0.00843769		MF	GO:0003723	RNA binding	2.08186e-10	4.09085e-07	3.74077e-07		ko04260	Cardiac muscle contraction	2.2379e-06	0.000120474	9.93313e-05
MF	GO:0036094	small molecule binding	6.33383e-05	0.00900459	0.00843769		CC	GO:0080008	Cul4-RING E3 ubiquitin ligase complex	0.000674939	0.0368404	0.0336878		ko05150	Staphylococcus aureus infection	5.4808e-07	3.5406e-05	2.91925e-05
MF	GO:0005249	voltage-gated potassium channel activity	4.0515e-05	0.00797522	0.00747313		CC	GO:0030018	Z disc	0.000588664	0.0350523	0.0320526		ko05322	Systemic lupus erythematosus	1.31778e-07	1.06411e-05	8.77367e-06
MF	GO:0005216	ion channel activity	1.52921e-05	0.00420668	0.00394184		CC	GO:0005685	U1 snRNP	0.000500563	0.0317292	0.029014		ko04640	Hematopoietic cell lineage	6.90428e-10	7.43361e-08	6.12906e-08
MF	GO:0022857	transmembrane transporter activity	1.64388e-05	0.00420668	0.00394184		CC	GO:0005856	cytoskeleton	0.000385673	0.0261327	0.0238963		ko04060	Cytokine-cytokine receptor interaction	7.31136e-15	1.18078e-12	9.73565e-13
CC	GO:0008076	voltage-gated potassium channel complex	0.000599521	0.040373	0.0378313		CC	GO:0005905	clathrin-coated pit	0.000186126	0.0166244	0.0152018		ko04080	Neuroactive ligand-receptor interaction	1.72128e-15	5.55972e-13	4.58403e-13
CC	GO:0062023	collagen-containing extracellular matrix	0.00053892	0.0382334	0.0358263		CC	GO:0015629	actin cytoskeleton	4.18326e-05	0.00632316	0.00578205
CC	GO:0098982	GABA-ergic synapse	0.000489241	0.0357705	0.0335186		CC	GO:0035861	site of double-strand break	3.37882e-05	0.00591284	0.00540684
CC	GO:0005882	intermediate filament	0.000158055	0.0155562	0.0145769		CC	GO:0032991	protein-containing complex	3.56026e-05	0.00591284	0.00540684
CC	GO:0000786	nucleosome	0.000113225	0.0131701	0.012341		CC	GO:0005925	focal adhesion	1.05773e-05	0.00346408	0.00316764
CC	GO:0016324	apical plasma membrane	1.28172e-05	0.00409989	0.00384178		CC	GO:0016607	nuclear speck	5.11503e-08	5.02551e-05	4.59545e-05
CC	GO:0009897	external side of plasma membrane	5.61547e-06	0.002395	0.00224422
CC	GO:0045095	keratin filament	3.94872e-06	0.00202096	0.00189372
CC	GO:0009986	cell surface	4.47884e-09	5.73067e-06	5.36989e-06
CC	GO:0005887	integral component of plasma membrane	6.07597e-10	1.55484e-06	1.45695e-06
